# Supplementary material for: Selective Use of Sequential Digital Dermoscopy Imaging Allows a Cost Reduction in the Melanoma Detection Process: A Belgian Study of Patients with a Single or a Small Number of Atypical Nevi
Source: PLoS One. 2014 Oct 14;9(10):e109339. doi: 10.1371/journal.pone.0109339 (PMC4196852; doi:10.1371/journal.pone.0109339)
Supplement: Code S1 — R code for the cost-minimization model and sensitivity analysis. (TXT) [file pone.0109339.s001.txt]

##==========================================================================#
## Melanoma
## Digital Dermoscopy versus Optical Dermoscopy
## Cost-minimization exercise
##==========================================================================#

## Settings
set.seed(264)  # ensures same results at each run
n <- 1e4       # number of iterations

## Define costs
cost.exc.od.frst <- 57.76 + 23.67 + 54.10 + 6.39
cost.exc.dd.frst <- 57.76 + 23.67 + 54.10

cost.exc.od.next <- 27.05

cost.ana <- 62.02
cost.imm <- 25.41 * 2

cost.cns <- 28.88
cost.dgd <- 23.22

## Define population
patients.exc.totl.od <- rbinom(n, 7434, 533 / 7434)
patients.exc.totl.dd <- rbinom(n, 1926,  79 / 1926)

p.exc.mult.od <- rbeta(n, 33, 533 - 33)
patients.exc.mult.od <- p.exc.mult.od * patients.exc.totl.od

mela.od <- rpois(n, 70)
mela.dd <- rpois(n, 32)

inut.rate.od <- rgamma(n, 570, 533)  # average n/o exc-inut
inut.od <- patients.exc.totl.od * inut.rate.od
inut.dd <- patients.exc.totl.dd

mela.rate.od <- rgamma(n, mela.od, inut.od)
mela.rate.dd <- rgamma(n, mela.dd, inut.dd)

pat.ctrl.t0 <- rpois(n, 124)
pat.ctrl.3 <- pat.ctrl.t0

p.ctrl.12 <- rbeta(n, 90, 124 - 90)
pat.ctrl.12 <- rbinom(n, pat.ctrl.3, p.ctrl.12)
p.ctrl.12.sg <- rbeta(n, 49, 41)

## Calculate costs per scenario

# OD
cost.exc.od <- cost.exc.od.frst * patients.exc.totl.od +
               cost.exc.od.next * patients.exc.mult.od
cost.ana.od <- cost.ana * patients.exc.totl.od
cost.imm.od <- cost.imm * patients.exc.totl.od * mela.rate.od

cost.od <- cost.exc.od + cost.ana.od + cost.imm.od
cost.od.mela <- cost.od / mela.od

cost.exc.dd <- cost.exc.dd.frst * patients.exc.totl.dd 
cost.ana.dd <- cost.ana * patients.exc.totl.dd
cost.imm.dd <- cost.imm * patients.exc.totl.dd * mela.rate.dd

# DD
cost.ctl.dd <- (cost.dgd + cost.cns) *
               (pat.ctrl.t0 + pat.ctrl.3 + pat.ctrl.12 * p.ctrl.12.sg) +
               (cost.dgd) *
               (pat.ctrl.12 * (1 - p.ctrl.12.sg))

cost.dd <- cost.exc.dd + cost.ana.dd + cost.imm.dd + cost.ctl.dd
cost.dd.mela <- cost.dd / mela.dd

## Mean costs
mean(cost.od.mela)  # 1633.171
mean(cost.dd.mela)  # 1085.097

## Calculate cost difference
cost.diff <- cost.od - cost.dd
cost.diff.mela <- cost.od.mela - cost.dd.mela

sum(cost.diff.mela < 0) / length(cost.diff.mela)  # 0.0349
sum(cost.diff.mela > 0) / length(cost.diff.mela)  # 0.9651

## Proportion of iterations in which cost OD > cost DD
diff <- cost.od.mela - cost.dd.mela
sum(diff > 0) / length(diff)


## HISTOGRAM (Fig 3) ------------------------------------------------------#

## Requires library 'ggplot2'
library(ggplot2)

## ggplot2
df <-
  data.frame(cost = c(cost.od.mela, cost.dd.mela),
             dermoscopy = c(rep("optical", n), rep("digital", n)))

ggplot(df, aes(x = cost, fill = dermoscopy )) +
  geom_histogram(alpha = .6, position = "identity", colour = "black") +
  scale_x_continuous("extra costs (Euro)")


## SENSITIVITY ANALYSIS ---------------------------------------------------#

## Calculate standardized regression coefficients
## -> standardize dependent and independent variables using 'scale()'
y <- cost.diff.mela
y_scale <- scale(y)

x <-
  data.frame(
    patients.exc.totl.od = patients.exc.totl.od,  # no patients
    patients.exc.totl.dd = patients.exc.totl.dd,  # no patients
    p.exc.mult.od = p.exc.mult.od,                # % >1 unnecessary excision
    mela.od = mela.od,                            # number excised melanomas
    mela.dd = mela.dd,                            # number excised melanomas
    inut.rate.od = inut.rate.od,                  # avg unnec exc/patient
    pat.ctrl.t0 = pat.ctrl.t0,                    # no pats DD
    p.ctrl.12 = p.ctrl.12)                        # %pats followup 12month
x_scale <- as.data.frame(lapply(x, scale))

## -> regress standarized y against standardized x variables
summary(lm(y_scale ~ ., data = x_scale))  # adjusted R-squared:  0.95

## -> extract standardized regression coefficients
coef <- summary(lm(y_scale ~ ., data = x_scale))$coef
coef <- coef[-1, ]                     # remove intercept
coef <- coef[coef[, 4] < 0.05, ]       # remove non-significant coefs
coef <- coef[order(abs(coef[, 1])), ]  # sort ~ abs(coef)
print(coef)


## TORNADO GRAPH (Fig 4) --------------------------------------------------#

## Requires library 'ggplot2'
library(ggplot2)

## ggplot2
df <-
  data.frame(est = coef[, 1],
             name = c("Multi unnec ex", "N unnec ex", "P ctrl 12M",
                      "P ctrl T0", "P unnec ex DD", "P unnec ex OD",
                      "Mela DD", "Mela OD"),
             order = order(abs(coef[, 1])))

ggplot(df, aes(x = order, y = est)) +
  geom_bar(stat = "identity") +
  coord_flip() +
  scale_x_continuous("",
                     breaks = seq(8),
                     labels = df$name) +
  scale_y_continuous("standardized regression coefficient",
                     limits = c(-.8, .8)) +
  geom_text(data = df,
            aes(x = order, y = est, label = formatC(est, 3, form = "f")),
            size = 3,
            hjust = c(-0.1, 1.1, 1.1, 1.1, 1.1, -0.1, -0.1, 1.1) * 1,
            vjust = 0.4)
